# Supplementary material for: Umbilical cord mesenchymal stem cell‐derived exosomes promote axon regeneration during optic nerve injury through microRNA‐dependent mTORC1 signalling
Source: Clin Transl Med. 2023 Jul 3;13(7):e1319. doi: 10.1002/ctm2.1319 (PMC10318125; doi:10.1002/ctm2.1319)
Supplement: Supplementary file 1 — Supporting Information [file CTM2-13-e1319-s003.xlsx]

## Sheet: miRNA-RPM 
Supplementary data file 1. Expression levels of the top 30 miRNAs in HuMSC-exos and in comparison with
HEK 293T-exos
	HuMSC-exos			HEK293T-exos
miRNA	A1	A2	A3	B1	B2	B3	log2(Fold_change)	p-value
hsa-miR-1246	179687	30398.3	52740.1	7152.82	14995.9	15488.7	4.04443	5.57829e-07
hsa-miR-148a-3p	80709.1	54644.4	81232.4	146298	103373	98626.5	0.373756	0.516127
hsa-miR-100-5p	27447.1	90875.8	75753	136.77	326.94	104.72	9.2027	2.34751e-48
hsa-miR-221-3p	4100.73	98865.7	32290.1	24658.8	17489.7	25909.7	1.80859	0.0167094
hsa-miR-21-5p	55778.1	24031.9	46838.8	6701.5	21595.6	11480.5	2.70899	3.73289e-05
hsa-miR-122-5p	98909.5	8121.83	13672.1	1271.92	5086.74	2459.96	5.06202	1
hsa-miR-24-3p	16244.9	46824.6	47410.9	6892.96	7524.9	6583.17	3.26085	7.1216e-12
hsa-miR-199a-3p	17879	37993.4	35696.8	492.36	2194.68	1490.76	5.30456	3.01544e-19
hsa-miR-199b-3p	17879	37993.4	35696.8	492.36	2194.68	1490.76	5.30456	3.01544e-19
hsa-miR-143-3p	18256.2	32632.8	36403.8	300.88	2232.95	1260.78	5.36637	1.35324e-16
hsa-let-7a-5p	30770.2	26891.5	19883.6	10585.6	23159	26223.9	1.423	0.0136277
hsa-miR-320a-3p	30317.1	23059.6	23627.4	3473.84	4248.52	3905.55	3.78414	4.93811e-14
hsa-miR-151a-3p	10867.1	34671.7	25586.5	3610.6	3959.83	2291.59	3.72281	5.16667e-14
hsa-miR-409-3p	16530.4	29586.6	24272.7	41.03	347.81	180.7	7.76162	1.09587e-35
hsa-miR-423-5p	43438	10863.6	13968.8	5183.4	2100.78	1841.89	4.17928	3.53809e-09
hsa-miR-128-3p	22076.7	16243.7	22305	5921.94	19731.3	18768	1.45158	0.0138853
hsa-miR-381-3p	5976.19	21235	29867.8	41.03	259.12	166.32	7.63021	1.09912e-33
hsa-miR-222-3p	15258.7	15949.2	14517.8	7535.76	11683	23412.8	1.12552	0.0373419
hsa-let-7i-5p	14170.3	12109.2	11004.2	1025.74	2088.61	1669.41	3.98508	1.16838e-14
hsa-miR-543	9789.27	7530.85	18921.4	13.68	226.08	123.2	7.42602	4.45384e-30
hsa-let-7f-5p	12098.8	11168.6	9174.16	9806.07	14321.1	14766	0.779941	0.112647
hsa-miR-99a-5p	11164.3	8474.52	10555.3	4075.6	7799.67	4870.65	1.86147	0.000251662
hsa-miR-134-5p	5190.18	14066.3	9145.26	0	8.7	6.16	11.3059	1.02938e-54
hsa-miR-29a-3p	6873.88	6617.77	14814.5	711.18	740.84	700.21	4.64541	4.15971e-25
hsa-miR-27a-3p	7605.1	6463.75	12481.7	423.97	1186.04	765.92	4.39542	6.74234e-17
hsa-miR-30d-5p	5812.88	9007.31	10773	17150.4	13230.8	14562.7	0.133755	0.735551
hsa-miR-22-3p	11828	3295.09	9514.15	6605.76	6429.3	10053.4	1.21886	0.0390287
hsa-miR-92a-3p	13223	6281.14	5107.66	212916	228691	237076	-3.615	7.3338e-08
hsa-miR-432-5p	4571.7	10860.5	7319.1	54.71	168.69	114.99	6.85905	2.40486e-40
hsa-miR-26a-5p	8903.18	5621.42	8138.75	28365.1	29835.3	35747.5	-0.989558	0.0459097
Abbreviations:	Exos =exosomes			HuMSCs= Human umbilical cord mesenchymal stem cells
