# Supplementary material for: Umbilical cord mesenchymal stem cell‐derived exosomes promote axon regeneration during optic nerve injury through microRNA‐dependent mTORC1 signalling
Source: Clin Transl Med. 2023 Jul 3;13(7):e1319. doi: 10.1002/ctm2.1319 (PMC10318125; doi:10.1002/ctm2.1319)
Supplement: Supplementary file 2 — Supporting Information [file CTM2-13-e1319-s006.xlsx]

## Sheet: Sheet1
Supplementary data file 2.The target genes of 24 specific miRNAs in HuMSC-exos
Relaxin signaling pathway	GeneRatio	BgRatio	Pvalue	Qvalue
mTOR signaling pathway	96/3654	155/8112	1.46e-05	0.000110337
PI3K-Akt signaling pathway	212/3654	354/8112	7.07e-09	4.59e-07
Axon guidance	115/3654	182/8112	4.92e-07	7.42e-06
p53 signaling pathway	53/3654	73/8112	1.53e-06	1.81e-05
Wnt signaling pathway	104/3654	167/8112	4.56e-06	4.63e-05
TGF-beta signaling pathway	64/3654	94/8112	4.91e-06	4.79e-05
Phospholipase D signaling pathway	93/3654	148/8112	8.45e-06	7.58e-05
Relaxin signaling pathway	82/3654	129/8112	1.53e-05	0.00011035
Endocytosis	146/3654	251/8112	1.53e-05	0.00011035
Insulin resistance	70/3654	108/8112	2.46e-05	0.000170421
Adipocytokine signaling pathway	48/3654	69/8112	3.13e-05	0.000212
Adherens junction	49/3654	71/8112	3.62e-05	0.000240182
cAMP signaling pathway	129/3654	221/8112	3.78e-05	0.000243324
Fluid shear stress and atherosclerosis	86/3654	139/8112	4.26e-05	0.000257229
T cell receptor signaling pathway	67/3654	104/8112	4.87e-05	0.000283942
Sphingolipid signaling pathway	75/3654	119/8112	5.35e-05	0.000306165
Prolactin signaling pathway	48/3654	70/8112	5.63e-05	0.000316557
Protein processing in endoplasmic reticulum	102/3654	171/8112	7.45e-05	0.000405251
HIF-1 signaling pathway	69/3654	109/8112	8.62e-05	0.000461484
Longevity regulating pathway - multiple species	43/3654	62/8112	9.02e-05	0.000475252
Longevity regulating pathway	58/3654	89/8112	9.59e-05	0.000497595
N-Glycan biosynthesis	36/3654	50/8112	9.95e-05	0.000508073
Notch signaling pathway	41/3654	59/8112	0.000122334	0.00060134
Nucleocytoplasmic transport	68/3654	108/8112	0.000123166	0.00060134
cGMP-PKG signaling pathway	99/3654	167/8112	0.000131688	0.000633631
TNF signaling pathway	70/3654	112/8112	0.00013738	0.000642396
C-type lectin receptor signaling pathway	65/3654	104/8112	0.000235426	0.0010707
Mitophagy - animal	47/3654	72/8112	0.000408678	0.00180908
Apoptosis - multiple species	24/3654	32/8112	0.000555079	0.00230358
ECM-receptor interaction	55/3654	88/8112	0.000694847	0.00277939
Hippo signaling pathway - multiple species	22/3654	29/8112	0.000728499	0.00285449
