# Supplementary material for: Umbilical cord mesenchymal stem cell‐derived exosomes promote axon regeneration during optic nerve injury through microRNA‐dependent mTORC1 signalling
Source: Clin Transl Med. 2023 Jul 3;13(7):e1319. doi: 10.1002/ctm2.1319 (PMC10318125; doi:10.1002/ctm2.1319)
Supplement: Supplementary file 3 — Supporting Information [file CTM2-13-e1319-s008.xlsx]

## Sheet: Sheet1
Supplementary data file 3. GO analysis of the target genes of 24 specific miRNAs in HuMSC-exos
GOBPID	Term	GeneRatio	BgRatio	Pvalue	Qvalue
GO:0007409	axonogenesis	298/7583	468/18670	2.07e-24	1.34e-20
GO:0050769	positive regulation of neurogenesis	279/7583	474/18670	4.05e-16	1.24e-13
GO:0050770	regulation of axonogenesis	122/7583	183/18670	8.03e-13	8.35e-11
GO:0048675	axon extension	85/7583	121/18670	3.64e-11	2.35e-09
GO:0030516	regulation of axon extension	64/7583	96/18670	2.14e-07	4.42e-06
GO:0050772	positive regulation of axonogenesis	57/7583	85/18670	7.26e-07	1.23e-05
GO:0016358	dendrite development	152/7583	233/18670	2.12e-14	3.42e-12
GO:0071559	response to transforming growth factor beta	163/7583	255/18670	3.62e-14	4.96e-12
GO:0001558	regulation of cell growth	242/7583	416/18670	2.23e-13	2.62e-11
GO:0010506	regulation of autophagy	198/7583	328/18670	2.84e-13	3.27e-11
GO:0071902	positive regulation of protein serine/threonine kinase activity	199/7583	334/18670	1.43e-12	1.38e-10
GO:0048167	regulation of synaptic plasticity	123/7583	187/18670	2.7e-12	2.39e-10
GO:0030522	intracellular receptor signaling pathway	170/7583	278/18670	2.92e-12	2.55e-10
GO:0045785	positive regulation of cell adhesion	232/7583	403/18670	3.08e-12	2.61e-10
GO:0007411	axon guidance	168/7583	276/18670	6.77e-12	5.39e-10
GO:0007179	transforming growth factor beta receptor signaling pathway	128/7583	199/18670	1.04e-11	7.66e-10
GO:0032147	activation of protein kinase activity	194/7583	333/18670	4.47e-11	2.82e-09
GO:0048705	skeletal system morphogenesis	137/7583	239/18670	1.18e-07	2.65e-06
GO:0007254	JNK cascade	124/7583	214/18670	2.05e-07	4.27e-06
GO:0048168	regulation of neuronal synaptic plasticity	39/7583	52/18670	4.9e-07	8.72e-06
GO:0030307	positive regulation of cell growth	100/7583	169/18670	7.9e-07	1.31e-05
GO:0060348	bone development	121/7583	217/18670	4.26e-06	5.37e-05
GO:0007219	Notch signaling pathway	109/7583	193/18670	5.71e-06	6.85e-05
GO:0035023	regulation of Rho protein signal transduction	83/7583	140/18670	5.96e-06	6.99e-05
GO:0043122	regulation of I-kappaB kinase/NF-kappaB signaling	130/7583	237/18670	5.97e-06	6.99e-05
GO:0033002	muscle cell proliferation	130/7583	239/18670	1.05e-05	0.000113031
GO:0098930	axonal transport	40/7583	58/18670	1.16e-05	0.000123017
GO:0001954	positive regulation of cell-matrix adhesion	36/7583	51/18670	1.4e-05	0.000144092
GO:0045661	regulation of myoblast differentiation	37/7583	53/18670	1.59e-05	0.000159931
GO:0032872	regulation of stress-activated MAPK cascade	127/7583	237/18670	3.37e-05	0.00029945
GO:0007223	Wnt signaling pathway, calcium modulating pathway	28/7583	38/18670	3.63e-05	0.000319436
