# Supplementary material for: Umbilical cord mesenchymal stem cell‐derived exosomes promote axon regeneration during optic nerve injury through microRNA‐dependent mTORC1 signalling
Source: Clin Transl Med. 2023 Jul 3;13(7):e1319. doi: 10.1002/ctm2.1319 (PMC10318125; doi:10.1002/ctm2.1319)
Supplement: Supplementary file 4 — Supporting Information [file CTM2-13-e1319-s005.xlsx]

## Sheet: Sheet1
Supplementary data file 4. Target genes related to the mTOR pathway of the 8 miRNAs
hsa-miR-221-3p	AKT3	ATP6V1E1	DDIT4	DVL2	LAMTOR5	LRP6
	PIK3R1	PTEN	RHOA
hsa-miR-21-5p	AKT2	IGF1R	RPS6KA3	RRAGC	SKP2	SOS2
	WNT5A
hsa-miR-24-3p	ATP6V1A	ATP6V1C1	DVL3	FZD4	FZD5	GSK3B
	IGF1	IKBKB	LAMTOR3	LAMTOR4	PDPK1	PIK3R3
	PRKCA	RPS6KB1	SKP2	STRADA	STRADB	ULK2
	WNT4
hsa-miR-222-3p	AKT3	FNIP2	GRB10	PRKAA2	PTEN
hsa-miR-543	ATP6V1A	ATP6V1B2	ATP6V1C2	CAB39	DEPTOR	FNIP2
	FZD4	KRAS	LRP6	MAPK1	NRAS	PTEN
	RRAGA	RRAGD	SOS1	TSC1	WNT16
hsa-miR-29a-3p	AKT2	AKT3	ATP6V1A	DVL3	EIF4E2	GSK3B
	IGF1	LAMTOR1	PIK3CB	PIK3R1	PIK3R3	PTEN
	RPS6KA3	RRAGC	SGK1	TNFRSF1A	ULK2
hsa-miR-27a-3p	ATP6V1A	ATP6V1G2	CAB39	CAB39L	FZD4	FZD9
	GRB2	IGF1	IRS1	KRAS	LPIN1	LPIN2
	LRP6	NRAS	PDPK1	PIK3R1	PRKAA2	PRKCB
	RNF152	RPS6KB1	RPTOR	SEH1L	SESN2	SOS1
	TSC1	WNT3A	WNT9B
hsa-miR-22-3p	AKT3	DDIT4	NRAS	PTEN	WNT1	WNT5A
